# Supplementary material for: Axial compression behavior of carbon fiber reinforced polymer confined partially encased recycled concrete columns
Source: PLoS One. 2024 Jun 3;19(6):e0304797. doi: 10.1371/journal.pone.0304797 (PMC11146724; doi:10.1371/journal.pone.0304797)
Supplement: S1 Data — (XLSX) [file pone.0304797.s001.xlsx]

## Sheet: Concrete
Type	RCA	Cement	Sand	NCA	Water	fcu(MPa)
C30-0	0	513	474	1218	195	33.1
C30-50	609	513	474	609	195	28.9
C30-100	1218	513	474	0	195	26.2
C40-0	0	454	595	1152	200	41.8
C40-50	576	454	595	576	200	38.3
C40-100	1152	454	595	0	200	35.7

## Sheet: Specimen
Specimen	Nu (kN)	∆u(mm)	∆0.85 (mm)	SI	DI
Z5-0-1-30	1124	6.5	9.35	1	1.44
Z5-50-1-30	1026	5	7.16	0.91	1.43
Z5-100-1-30	970	5.5	7.52	0.86	1.37
Z6-0-1-30	1039	4.8	6.76	0.92	1.41
Z6-50-1-30	981	6.5	8.74	0.87	1.34
Z6-100-1-30	955	6.8	7.88	0.85	1.16
Z8-0-1-30	1008	4.4	9.36	0.89	2.13
Z8-50-1-30	967	7	9.58	0.86	1.37
Z8-100-1-30	941	6	7.93	0.84	1.32
Z5-100-0-30	912	6	9.52	0.81	1.59
Z8-100-2-30	983	6.5	7.89	0.87	1.21
Z5-0-1-40	1193	5.1	8.42	1.06	1.65
Z6-50-1-40	1082	5.5	7.85	0.96	1.43
Z8-100-1-40	968	7	9.28	0.86	1.33

## Sheet: Cacilation
Specimen	Test results (kN)	Calculated results(kN)	Error (%)
Z5-0-1-30	1124	1114	0.9
Z5-50-1-30	1026	968	5.99
Z5-100-1-30	970	890	8.94
Z6-0-1-30	1039	1101	-5.63
Z6-50-1-30	981	957	2.47
Z6-100-1-30	955	880	8.48
Z8-0-1-30	1008	1074	-6.15
Z8-50-1-30	967	933	3.63
Z8-100-1-30	941	858	9.61
Z5-100-0-30	912	834	9.35
Z8-100-2-30	983	968	1.58
Z5-0-1-40	1193	1183	0.85
Z6-50-1-40	1082	1022	5.9
Z8-100-1-40	968	919	5.34
AVE	1010.64	978.643	3.66143
